# Supplementary material for: Precision-cut tumor tissue slices, a novel tool to study the tumor microenvironment interactions with chimeric antigen receptor (CAR) T cells
Source: PLoS One. 2025 Aug 8;20(8):e0327322. doi: 10.1371/journal.pone.0327322 (PMC12334022; doi:10.1371/journal.pone.0327322)
Supplement: S2 File — (XLSX) [file pone.0327322.s002.xlsx]

## Sheet: Fig2
Composition of human ovarian cancer samples after dissociation
Fig 2A				Fig 2B
Frequency (%) among total cells	Viable cells			Frequency (%) among viable cells	EpCAM+ cells	EpCAM+FOLR1+ cells	CD45+ cells	GlyA+ cells	CD90+ cells	CD31+ cells
Patient #1	57.12			Patient #1	12.68	9.70	25.82	3.03	25.11	23.79
Patient #2	44.43			Patient #2	68.98	61.76	8.31	0.02	10.65	5.69
Patient #3	56.35			Patient #3	64.58	49.39	9.07	0.48	12.00	4.79
Patient #4	41.21			Patient #4	24.87	25.67	5.00	0.05	63.80	2.43
Patient #5	51.44			Patient #5	47.05	41.99	21.54	0.02	17.01	5.81

## Sheet: Fig3
Granzyme B, IFN-γ, IL-2, and IL-6 secretion after 24h in the co-culture medium of NT, UTD and FOLR1 CAR-T-treated tissue slices
Granzyme B concentration (pg/mL)	Replicate #1	Replicate #2	Replicate #3	Replicate #4		IFN-γ concentration (pg/mL)	Replicate #1	Replicate #2	Replicate #3	Replicate #4		IL-2 concentration (pg/mL)	Replicate #1	Replicate #2	Replicate #3	Replicate #4		IL-6 concentration (pg/mL)	Replicate #1	Replicate #2	Replicate #3	Replicate #4
NT	52.5	48.9	10.8	0.1		NT	0.1	0.2	0.3	0.15		NT	0.1	0.2	0.3	0.15		NT	17197.2	16329	10035	9586.8
UTD	658.2	643.5	694.8	595.2		UTD	0.1	0.2	0.3	0.15		UTD	0.1	0.2	0.3	0.15		UTD	27162.6	24618.3	27340.8	22510.8
FOLR1 CAR-T	25785.9	21810.9	41820.6	32733.6		FOLR1 CAR-T	8233.2	7775.4	10203	9729		FOLR1 CAR-T	16380	12600.9	9576.6	8043.6		FOLR1 CAR-T	30000	28825.8	45301.2	42529.2

## Sheet: Fig4
Quantification of tumor and stroma areas in tissue slices								Quantification of tumor and stroma areas in tissue slices of NT, UTD and FOLR1 CAR-T-treated tissue slices
Fig 4B				Fig 4C				Fig 4D
Percentage (%) of total area in FOV	Tumor	Stroma		Percentage (%) of total segmented cells in FOV	ck7+	FOLR1+		Percentage (%) of total immune cells in the area	Tumor	Stroma
FOV #1	76.4637	23.5363		FOV #1	88.81668	86.59626		NT	30.42	69.58
FOV #2	85.85927	14.14073		FOV #2	71.47415	64.00766		UTD	66.88	33.12
FOV #3	87.78626	12.21374		FOV #3	87.7233	87.00114		FOLR1 CAR-T	65.35	34.65
FOV #4	55.47226	44.52774		FOV #4	84.6247	73.00242
FOV #5	86.98565	13.01435		FOV #5	88.99227	81.94208
FOV #6	97	3		FOV #6	34.78544	27.76333
FOV #7	84.21725	15.78275		FOV #7	68.57931	29.35172
FOV #8	22.70148	77.29852		FOV #8	90.75908	24.07178
FOV #9	63.69115	36.30885		FOV #9	86.43548	84.21798
FOV #10	94.8168	5.183199		FOV #10	77.4385	75.43928
FOV #11	83.796	16.204		FOV #11	81.03448	74.24569
FOV #12	83.93753	16.06247		FOV #12	66.2492	63.06709
FOV #13	73.24841	26.75159		FOV #13	59.24528	56.60377
FOV #14	73.17892	26.82108		FOV #14	66.71001	57.47724
FOV #15	100	0		FOV #15	63.07736	27.35903
FOV #16	88.63109	11.36891		FOV #16	14.0625	4.6875
FOV #17	99.06103	0.938967		FOV #17	82.79481	82.43579
FOV #18	62.56983	37.43017		FOV #18	84.81262	82.82231
FOV #19	96.4943	3.505697		FOV #19	72.50281	71.71717
FOV #20	98.2659	1.734104
FOV #21	100	0
Raw data
https://doi.org/10.6019/S-BIAD1879

## Sheet: Fig5
MACSimaTM experiments quantification of the percentages of CD4+ , CD8+ , CD11c+ , CD163+, and CD11c+ CD163+ cells of NT, UTD and FOLR1 CAR-T-treated tissue slices in the whole sample , in tumor, and in stroma areas
Number of cells in NT-treated slices	All areas	Tumour	Stroma				Number of cells in UTD- treated slices (normalized to NT)	All areas	Tumour	Stroma			Number of cells in FOLR1 CAR-T- treated slices (normalized to NT)	All areas	Tumour	Stroma
CD4+	760	74	686				CD4+	13.95642	8.244433	5.711982			CD4+	182.1197	103.2364	78.88334
CD8+	1125	14	1111				CD8+	42.75889	34.88029	7.878596			CD8+	616.0765	498.0458	118.0307
CD11c+	1698	885	813				CD11c+	82.68343	70.07768	12.60575			CD11c+	325.1953	249.2554	75.93993
CD163+	409	136	273				CD163+	73.70303	51.05206	22.65096			CD163+	74.73001	48.82802	25.90199
CD11c+ CD163+	899	379	520				CD11c+ CD163+	88.33263	66.27256	22.06007			CD11c+ CD163+	181.2473	120.9075	60.33987
